# Supplementary material for: Prevalence of Salmonella in Free-Range Pigs: Risk Factors and Intestinal Microbiota Composition
Source: Foods. 2021 Jun 18;10(6):1410. doi: 10.3390/foods10061410 (PMC8235412; doi:10.3390/foods10061410)
Supplement: Supplementary file 1 [file foods-10-01410-s001.zip]

Archive with 1 entries (1 files):
- 2_ Suplementary Tables S1-S2_SENT_R1.pdf
